# Supplementary material for: Identification and Preliminary Analysis of Granulosa Cell Biomarkers to Predict Oocyte In Vitro Maturation Outcome in the Southern White Rhinoceros (Ceratotherium simum simum)
Source: Animals (Basel). 2024 Dec 7;14(23):3538. doi: 10.3390/ani14233538 (PMC11640850; doi:10.3390/ani14233538)
Supplement: Supplementary file 1 [file animals-14-03538-s001.zip]

Archive with 1 entries (1 files):
- animals-3337820-supplementary.pdf
